# Supplementary material for: Comparative Efficacy of Intra-Articular Injection, Physical Therapy, and Combined Treatments on Pain, Function, and Sarcopenia Indices in Knee Osteoarthritis: A Network Meta-Analysis of Randomized Controlled Trials
Source: Int J Mol Sci. 2023 Mar 23;24(7):6078. doi: 10.3390/ijms24076078 (PMC10094194; doi:10.3390/ijms24076078)
Supplement: Supplementary file 1 [file ijms-24-06078-s001.zip]

Archive with 1 entries (1 files):
- ijms-2274985-supplementary.pdf
